# Supplementary material for: Secondary analysis of influenza a virus-infected cells at single-cell resolution reveals host BANF1 response to individual and combinations of detected segments
Source: Virol J. 2026 Mar 20;23:113. doi: 10.1186/s12985-026-03140-2 (PMC13127084; doi:10.1186/s12985-026-03140-2)
Supplement: Supplementary file 1 — Supplementary Material 1: All combinations of IAV segments detected in individual cells present after initial quality control, the number of cells with that combination present, how many DEGs they had, how many of those DEGs had human orthologs, and how many pathways included those human ortholog DEGs [file 12985_2026_3140_MOESM1_ESM.xlsx]

## Sheet: Sheet1
IAV Segments Present	Abbrev/Tag	Number of Cells	Number of DEGs	Number of Human Orthologs	Number of Pathways
NS only	8	85	4	1	122
M only	7	42	0	N/A	N/A
NP only	5	77	15	4	1214
NP, M, and NS	578	31	0	N/A	N/A
HA, NA, M, NS	4678	14	0	N/A	N/A
HA, NP, NS	458	35	0	N/A	N/A
HA, NP, M, NS	4578	112	8	0	N/A
HA, NP, NA, NS	4568	11	0	N/A	N/A
HA, NP, NA, M, NS	45678	115	13	2	354
PA, HA, NS	348	5	0	N/A	N/A
PA, HA, NP, M, NS	34578	24	0	N/A	N/A
PA, HA, NP, NA, M, NS	345678	25	0	N/A	N/A
PB1, NP, M, NS	2578	17	0	N/A	N/A
PB1, HA, NP, M, NS	24578	49	8	0	N/A
PB1, HA, NP, NA, NS	24568	3	0	N/A	N/A
PB1, HA, NP, NA, M, NS	245678	73	10	0	N/A
PB1, PA, HA, NP, M	23457	1	0	N/A	N/A
PB1, PA, HA, NP, NA, M, NS	2345678	49	36	4	136
PB2, HA, NP, M, NS	14578	11	0	N/A	N/A
PB2, HA, NP, NA, M, NS	145678	17	0	N/A	N/A
PB2, PA, HA, NP, M, NS	134578	4	0	N/A	N/A
PB2, PA, HA, NP, NA, M, NS	1345678	7	0	N/A	N/A
PB2, PB1, HA, NP, NA, M, NS	1245678	20	0	N/A	N/A
PB2, PB1, PA, HA, NP, NA, M, NS	12345678 or all	116	81	24	87
None detected	clean	553	N/A	N/A	N/A
