# Supplementary material for: Secondary analysis of influenza a virus-infected cells at single-cell resolution reveals host BANF1 response to individual and combinations of detected segments
Source: Virol J. 2026 Mar 20;23:113. doi: 10.1186/s12985-026-03140-2 (PMC13127084; doi:10.1186/s12985-026-03140-2)
Supplement: Supplementary file 2 — Supplementary Material 2: All host genes that were significantly differentially expressed in cells with detected influenza segments [file 12985_2026_3140_MOESM2_ESM.xlsx]

## Sheet: Sheet1
Gene Symbol	Gene Name	Log2FC	Detected Segments	FDR-adj. p-Value
BANF1	Barrier to autointegration nuclear assembly factor 1	0.6502034; 0.8847999; 1.0885150; 1.3715760	8; 5; 2345678; 12345678	3.881689e-02; 1.914136e-06; 3.001645e-08; 9.915251e-39
ISG20	Interferon stimulated exonuclease gene 20	-0.7327589; -0.7374079	5; 12345678	0.0005620061; 2.195403e-04
DDX58	RNA sensor RIG-I	-0.796534; -1.002196	5; 12345678	0.00463943; 5.148055e-04
MX2	MX dynamin like GTPase 2	-0.850723; -1.067351	5; 12345678	0.01082551; 2.496060e-04
ISG15	ISG15 ubiquitin like modifier	0.820744	45678	5.64e-08
COX8A	Cytochrome c oxidase subunit 8A	-0.610668	45678	0.0222
ND4L	NADH dehydrogenase subunit 4L	-0.8511553; -1.3631495	2345678; 12345678	2.388744e-07; 6.218161e-38
RPL21	Ribosomal protein L21	-0.7403023; -0.9381612	2345678; 12345678	6.006917e-06; 2.414334e-25
LPCAT4	Lysophosphatidylcholine acyltransferase 4	0.8613392; 1.1245697	2345678; 12345678	3.83E-05; 3.36E-42
TRAPPC5	trafficking protein particle complex subunit 5	0.761033	12345678	1.55e-36
RUSC1	RUN and SH3 domain containing 1	0.720938	12345678	2.47e-36
CILP2	Cartilage intermediate layer protein 2	0.656576	12345678	6.69e-32
RPL27A	Ribosomal protein L27a	0.657828	12345678	2.45e-30
RPS28	ribosomal protein S28	-0.856644	12345678	4.09e-30
GJC2	Gap junction protein gamma 2	0.679291	12345678	8.62e-29
CDC42	cell division cycle 42	0.68532	12345678	8.06e-26
RPS21	Ribosomal protein s21	-0.635938	12345678	2.41e-25
MTHFD2	Methylenetetrahydrofolate dehydrogenase (NADP+ dependent) 2, methenyltetrahydrofolate cyclohydrolase	0.646479	12345678	1.56e-23
MDH1	Malate dehydrogenase 1	0.626114	12345678	2.91e-23
FDPS	Farnesyl diphosphate synthase	0.634334	12345678	2.62e-21
ANKRD11	Ankyrin repeat domain containing 11	0.613047	12345678	6.55e-21
LGALS1	Galectin 1	0.660122	12345678	1.05e-19
UBB	Ubiquitin B	0.668798	12345678	5.31e-18
NMT1	N-myristoyltransferase 1	-0.796217	12345678	2.53e-14
METAP2	Methionyl aminopeptidase 2	-0.605548	12345678	3.92e-14
TMA16	Translation machinery associated 16 homolog	-0.61316	12345678	5.21e-12
